# Supplementary material for: Inoca and Its Diagnosis by Microvascular Study, A Case Report
Source: Reports (MDPI). 2026 Jun 23;9(3):196. doi: 10.3390/reports9030196 (PMC13398188; doi:10.3390/reports9030196)
Supplement: Supplementary file 1 [file reports-09-00196-s001.zip]

Archive with 1 entries (1 files):
- reports-4231013-supplementary.mp4
